# Supplementary material for: Osteopontin and Systemic Lupus Erythematosus Association: A Probable Gene-Gender Interaction
Source: PLoS One. 2008 Mar 12;3(3):e1757. doi: 10.1371/journal.pone.0001757 (PMC2258418; doi:10.1371/journal.pone.0001757)
Supplement: Table S1 — (0.02 MB XLS) [file pone.0001757.s001.xls]

## Sheet: summary.african
Summarized genotyping information for all the SNPs
			AA					EA
SNP	Build 35 position	Type	Major/Minor allele	Major.allele.freq	missing	HWE-case	HWE-control	Major/Minor allele	Major.allele.freq	missing	HWE-case	HWE-control
SPP1OST.351	87798403		T/C	99.8	0	NA	NA	T/C	99.9	0.1	NA	0.00229402
rs2853746	89251989	5' near gene	A	100	0.1	NA	NA	A	100	0.1	NA	NA
rs2728127	89252294	5' near gene	G/A	52.5	0.6	0.562684	0.32334	A/G	70.9	0.2	0.717543	0.418406
SPP1Ost1282	89252761		A	100	0.1	NA	NA	A	100	0.1	NA	NA
rs3891314	89253002	5' near gene	G	100	0	NA	NA	G	100	0	NA	NA
rs2853744	89253427	5' near gene	G/T	75.5	0.3	0.898701	0.254347	G/T	94.2	0.3	0.302933	0.0719319
rs11730582	89253600	5' near gene	T/C	86.5	0.4	0.690947	0.0944857	T/C	50.7	0.2	0.130347	0.698891
rs2853745	89253724	5' near gene	C	100	0.2	NA	NA	C	100	0	NA	NA
SPP1OST66	89253976		T/G	92.1	0	0.137089	0.0249527	T/G	76.9	0.2	0.342083	0.349801
rs11544548	89254083	5' UTR	A	100	0	NA	NA	A	100	0	NA	NA
rs17728586	89254282	intron_0	C	100	99.9	NA	NA	C	100	100	NA	NA
rs2728128	89254447	intron_0	G	100	0	NA	NA	G	100	0	NA	NA
rs2853748	89254771	intron_0	C	100	0	NA	NA	C	100	0	NA	NA
rs2853749	89254993	intron_0	C/T	60.7	0.1	0.762766	0.578969	C/T	70.9	0.2	0.587203	0.381394
rs2853750	89255059	intron_0	A/G	99.2	0.1	NA	NA	A/G	95.7	0.1	0.361876	0.735683
rs11728697	89256120	intron_3	C/T	76.5	0.2	1	0.392088	T/C	58.4	0.3	0.315417	0.64769
rs4084260	89256344	intron_3	C/T	86.5	0.1	0.833016	0.520757	C/T	99.9	0.1	NA	NA
rs6840362	89257099	intron_3	C/T	65.7	0	0.401916	0.151336	C/T	71.8	0.4	0.429878	0.387727
SPP1OstIV342	89258335		A/C	100	0.1	NA	NA	A/C	100	0	NA	NA
rs11544546	89258423	exon_4	A	100	0	NA	NA	A	100	0	NA	NA
rs2859697	89258498	intron_4	G	100	0	NA	NA	G	100	0.1	NA	NA
rs6811536	89259584	intron_4	C/T	59	0.5	0.274848	0.5835	C/T	70.2	0.4	0.34824	0.298497
rs11544547	89259832	exon_5	C	100	0	NA	NA	C	100	0	NA	NA
rs10516799	89260372	intron_5	G/C	66.6	0.2	0.671089	0.440256	G/C	70.2	0.3	0.398223	0.300226
rs2853753	89260513	intron_5	C	100	99.9	NA	NA	C	100	100	NA	NA
rs7435825	89260953	exon_6	A/G	85.6	0	0.546751	0.364005	A/G	99.9	0.1	NA	NA
rs1126616	89261032	exon_6	C/T	80.6	0	0.560322	0.90043	C/T	72.3	0.1	0.23459	0.94416
rs4660	89261184	exon_6	G/A	93.1	0.1	0.710064	0.24162	G	100	0	NA	NA
rs1126772	89261365	3' UTR	A/G	94.2	0.1	0.339389	0.312953	A/G	78.1	0.1	0.274598	0.871258
SPP1Ost.1158	89261440		A/G	99.8	0	NA	NA	A/G	98.5	0	NA	NA
rs9138	89261521	3' UTR	A/C	80.8	0.2	0.556551	1	A/C	72.4	0.3	0.139331	0.944195
rs3211530	89261661	3' UTR	T	100	0	NA	NA	T	100	0	NA	NA
AA: African-American
EA: European-American
Selected SNPs for association analysis are shown in bold
