# Supplementary material for: Osteopontin and Systemic Lupus Erythematosus Association: A Probable Gene-Gender Interaction
Source: PLoS One. 2008 Mar 12;3(3):e1757. doi: 10.1371/journal.pone.0001757 (PMC2258418; doi:10.1371/journal.pone.0001757)
Supplement: Table S3 — (0.05 MB XLS) [file pone.0001757.s003.xls]

## Sheet: S3
AIMS information
			African		European
SNP	Build 35 position	Chrosome	Freq_A	Freq_B	Freq_A	Freq_B	σ*
hCV1944294	4380773	1	0.485075	0.514925	0.0928899	0.90711	0.392185
hCV513970	9503851	1	0.590909	0.409091	0.058531	0.941469	0.532378
rs172378	22710744	1	0.204348	0.795652	0.638554	0.361446	0.434206
rs1620075	57090170	1	0.246269	0.753731	0.039343	0.960657	0.206926
rs310229	65033409	1	0.589552	0.410448	0.294343	0.705657	0.29521
rs926103	153598055	1	0.645522	0.354478	0.344682	0.655318	0.30084
rs1408595	157319350	1	0.276119	0.723881	0.910168	0.0898318	0.634049
rs164122	159100015	1	0.132576	0.867424	0.394415	0.605585	0.261839
rs763110	169359155	1	0.906716	0.0932836	0.379297	0.620703	0.527419
rs6703547	170639469	1	0.794776	0.205224	0.127106	0.872894	0.66767
rs17047660	204171251	1	0.652985	0.347015	0.998472	0.00152788	0.345487
rs1846224	213112610	1	0.0186567	0.981343	0.250383	0.749617	0.231726
rs751609	220237482	1	0.656716	0.343284	0.0899005	0.910099	0.566816
rs493950	224913700	1	0.212687	0.787313	0.885616	0.114384	0.672929
rs699	227152529	1	0.119403	0.880597	0.579432	0.420568	0.460029
rs7546784	229695016	1	0.242537	0.757463	0.00496562	0.995034	0.237572
rs1254207	232694268	1	0.817164	0.182836	0.362557	0.637443	0.454607
rs596502	234104950	1	0.371212	0.628788	0.801812	0.198188	0.4306
rs997148	236083387	1	0.645522	0.354478	0.0626911	0.937309	0.582831
rs960130	237233289	1	0.134328	0.865672	0.473604	0.526396	0.339275
rs3904682	239745470	1	0.126866	0.873134	0.515291	0.484709	0.388425
rs3738057	242419685	1	0.615672	0.384328	0.109709	0.890291	0.505962
rs880143	244194154	1	0.119403	0.880597	0.718391	0.281609	0.598988
rs4926508	245320657	1	0.134328	0.865672	0.697097	0.302903	0.562769
rs10204525	122089	2	0.402985	0.597015	0.109399	0.890601	0.293586
rs7558654	18516071	2	0.585821	0.414179	0.809342	0.190658	0.223521
rs2044246	31307667	2	0.235075	0.764925	0.768199	0.231801	0.533125
rs917977	40232840	2	0.216418	0.783582	0.56733	0.43267	0.350912
rs965374	42904817	2	0.0671642	0.932836	0.389655	0.610345	0.322491
rs1372078	44455040	2	0.727612	0.272388	0.349962	0.650038	0.37765
rs1143627	113310618	2	0.342105	0.657895	0.640123	0.359877	0.298017
rs2139010	123403864	2	0.0671642	0.932836	0.449615	0.550385	0.382451
rs4287717	142192811	2	0.302239	0.697761	0.777905	0.222095	0.475666
rs351685	143554074	2	0.390977	0.609023	0.882938	0.117062	0.491961
rs10497523	179478308	2	0.212687	0.787313	0.460979	0.539021	0.248293
rs7572482	191840578	2	0.679104	0.320896	0.327731	0.672269	0.351373
rs1065442	204560977	2	0.242424	0.757576	0.524495	0.475505	0.28207
rs1030874	211655423	2	0.63806	0.36194	0.357963	0.642037	0.280096
rs825280	222386046	2	0.369403	0.630597	0.0198777	0.980122	0.349525
rs1488755	1914037	3	0.802239	0.197761	0.524465	0.475535	0.277774
rs716297	3782980	3	0.580153	0.419847	0.0457341	0.954266	0.534419
rs2137947	5005961	3	0.246269	0.753731	0.781513	0.218487	0.535244
hCV25924532	6764230	3	0.0447761	0.955224	0.543229	0.456771	0.498453
rs741553	8830143	3	0.626866	0.373134	0.0363428	0.963657	0.590523
rs2302786	9954660	3	0.152985	0.847015	0.73644	0.26356	0.583455
rs308956	12163658	3	0.328358	0.671642	0.750573	0.249427	0.422215
rs545114	15057200	3	0.929104	0.0708955	0.690038	0.309962	0.239066
hCV261203	19242754	3	0.597015	0.402985	0.994266	0.00573394	0.397251
rs975302	21582375	3	0.802239	0.197761	0.425898	0.574102	0.376341
rs1386009	22921514	3	0.43985	0.56015	0.868421	0.131579	0.428571
rs920137	25225200	3	0.761194	0.238806	0.31422	0.68578	0.446974
rs4075082	48530086	3	0.339552	0.660448	0.958747	0.0412529	0.619195
hCV1297966	54034604	3	0.190299	0.809701	0.84633	0.15367	0.656032
rs723234	65959378	3	0.895522	0.104478	0.524847	0.475153	0.370675
rs13043	139830686	3	0.425373	0.574627	0.980122	0.0198777	0.554749
rs2219612	176401375	3	0.0708955	0.929104	0.305428	0.694572	0.234533
rs3821920	5459672	4	0.115672	0.884328	0.879495	0.120505	0.763823
rs4689024	6767691	4	0.0597015	0.940299	0.655172	0.344828	0.595471
rs2285789	7773926	4	0.11194	0.88806	0.708875	0.291125	0.596935
rs4645203	8787690	4	0.205224	0.794776	0.73835	0.26165	0.533126
rs2080072	9911891	4	0.324627	0.675373	0.549312	0.450688	0.224685
rs1997255	11009579	4	0.503731	0.496269	0.917813	0.0821865	0.414082
rs1481196	12315050	4	0.597015	0.402985	0.345183	0.654817	0.251831
rs6814871	14432769	4	0.794776	0.205224	0.229183	0.770817	0.565594
rs896120	21465794	4	0.402985	0.597015	0.00343774	0.996562	0.399547
hCV37329	22808421	4	0.981343	0.0186567	0.385911	0.614089	0.595432
rs6842695	25537628	4	0.160448	0.839552	0.868502	0.131498	0.708054
hCV462017	26612539	4	0.80597	0.19403	0.483168	0.516832	0.322803
hCV422459	29756317	4	0.75	0.25	0.271963	0.728037	0.478037
rs731196	32034765	4	0.164179	0.835821	0.590666	0.409334	0.426487
rs6844060	34287256	4	0.343284	0.656716	0.853481	0.146519	0.510198
rs4073	74971059	4	0.126866	0.873134	0.559206	0.440794	0.43234
rs7673714	86548262	4	0.5	0.5	0.23644	0.76356	0.26356
rs11728697	89256120	4	0.156716	0.843284	0.587739	0.412261	0.431023
rs2850329	102632442	4	0.212687	0.787313	0.703137	0.296863	0.49045
rs2272229	114618245	4	0.649254	0.350746	0.114973	0.885027	0.53428
rs1525760	117492984	4	0.126866	0.873134	0.869366	0.130634	0.7425
rs2221903	123896517	4	0.958955	0.0410448	0.712156	0.287844	0.246799
rs6537363	146910908	4	0.223881	0.776119	0.597692	0.402308	0.373812
rs1993109	152014194	4	0.783582	0.216418	0.108098	0.891902	0.675484
rs2011741	156657225	4	0.100746	0.899254	0.75977	0.24023	0.659024
rs2026721	159539568	4	0.548507	0.451493	0.0427807	0.957219	0.505727
rs7678146	176942111	4	0.615672	0.384328	0.161056	0.838944	0.454616
rs1485768	178015572	4	0.238806	0.761194	0.885791	0.114209	0.646985
rs1355327	179644149	4	0.410448	0.589552	0.00229183	0.997708	0.408156
rs32015	66733395	5	0.817073	0.182927	0.567515	0.432485	0.249558
rs181930	89411294	5	0.735075	0.264925	0.174694	0.825306	0.56038
rs331393	91044514	5	0.227612	0.772388	0.483945	0.516055	0.256333
rs1422170	92108383	5	0.705224	0.294776	0.292972	0.707028	0.412252
rs153898	94214378	5	0.880597	0.119403	0.301764	0.698236	0.578833
rs1421911	96026703	5	0.578358	0.421642	0.856651	0.143349	0.278293
rs2352069	97321903	5	0.936567	0.0634328	0.474408	0.525592	0.462159
rs997390	98524543	5	0.496269	0.503731	0.745031	0.254969	0.248762
rs161507	99675570	5	0.149254	0.850746	0.480107	0.519893	0.330853
rs7703522	111532378	5	0.0932836	0.906716	0.364089	0.635911	0.270805
rs2243250	132037053	5	0.682836	0.317164	0.152523	0.847477	0.530313
rs3813321	137827923	5	0.220149	0.779851	0.437548	0.562452	0.217399
rs871574	171778949	5	0.276119	0.723881	0.608729	0.391271	0.33261
rs717440	173956314	5	0.197761	0.802239	0.652905	0.347095	0.455144
rs632994	175053504	5	0.238806	0.761194	0.898014	0.101986	0.659208
rs2913851	177607823	5	0.145522	0.854478	0.498465	0.501535	0.352943
rs670902	180147459	5	0.18797	0.81203	0.778883	0.221117	0.590913
rs318493	2849790	6	0.958647	0.0413534	0.720352	0.279648	0.238295
rs1343799	45529608	6	0.921642	0.0783582	0.652141	0.347859	0.269501
rs1043276	47701961	6	0.522388	0.477612	0.302521	0.697479	0.219867
rs218867	121440234	6	0.123134	0.876866	0.838685	0.161315	0.715551
rs505358	151419962	6	0.925373	0.0746269	0.314362	0.685638	0.611011
rs1017643	156886246	6	0.0373134	0.962687	0.674828	0.325172	0.637514
rs10499509	17796011	7	0.36194	0.63806	0.640398	0.359602	0.278458
rs1800795	22539885	7	0.955224	0.0447761	0.603752	0.396248	0.351472
rs1005176	54811106	7	0.298507	0.701493	0.707504	0.292496	0.408996
rs6950894	104246622	7	0.134328	0.865672	0.501148	0.498852	0.366819
rs1799983	150133759	7	0.0719697	0.92803	0.305837	0.694163	0.233867
rs1156023	5186945	8	0.723881	0.276119	0.326835	0.673165	0.397046
rs11543125	57029006	8	0.503759	0.496241	0.0343774	0.965623	0.469382
rs995173	81983513	9	0.828358	0.171642	0.334353	0.665647	0.494005
rs3780346	92053743	9	0.91791	0.0820896	0.454927	0.545073	0.462983
rs2026399	94780286	9	0.537313	0.462687	0.971713	0.0282875	0.434399
rs10513484	127227160	9	0.914179	0.0858209	0.624523	0.375477	0.289657
hCV2002356	132846038	9	0.369403	0.630597	0.864782	0.135218	0.495379
rs1547221	11095595	10	0.335821	0.664179	0.0817418	0.918258	0.254079
rs11003125	54202020	10	0.0970149	0.902985	0.378254	0.621746	0.281239
rs1800682	90739943	10	0.287313	0.712687	0.529434	0.470566	0.242121
rs1322995	112619901	10	0.317164	0.682836	0.749809	0.250191	0.432645
rs1536389	122254190	10	0.839552	0.160448	0.58684	0.41316	0.252712
rs562401	1813561	11	0.714286	0.285714	0.348508	0.651492	0.365778
rs3740955	36552176	11	0.216418	0.783582	0.673813	0.326187	0.457395
rs11823539	43290825	11	0.481343	0.518657	0.878058	0.121942	0.396715
rs603965	69172091	11	0.208955	0.791045	0.467125	0.532875	0.25817
rs3802894	83837193	11	0.0820896	0.91791	0.711332	0.288668	0.629243
rs10488752	103036505	11	0.58209	0.41791	0.798011	0.201989	0.215921
rs548181	124966919	11	0.309701	0.690299	0.103593	0.896407	0.206108
rs2238136	46563980	12	0.0671642	0.932836	0.270849	0.729151	0.203685
rs1717343	77402372	12	0.649254	0.350746	0.204824	0.795176	0.44443
rs3741983	111402573	12	0.798507	0.201493	0.176876	0.823124	0.621632
rs4628742	118094374	12	0.279851	0.720149	0.00152788	0.998472	0.278323
rs2271411	121225881	12	0.306818	0.693182	0.653876	0.346124	0.347058
rs325082	124348338	12	0.66791	0.33209	0.160933	0.839067	0.506978
rs1398103	125674759	12	0.671642	0.328358	0.210627	0.789373	0.461015
hCV25964951	126787931	12	0.33209	0.66791	0.730268	0.269732	0.398179
rs937643	129161805	12	0.190299	0.809701	0.623372	0.376628	0.433073
rs1335870	19803776	13	0.809701	0.190299	0.21319	0.78681	0.596511
rs1885894	21545183	13	0.824627	0.175373	0.245977	0.754023	0.57865
rs1800351	22722783	13	0.298507	0.701493	0.63619	0.36381	0.337682
rs7337159	28026906	13	0.529851	0.470149	0.856379	0.143621	0.326528
rs9514828	107719374	13	0.0597015	0.940299	0.466692	0.533308	0.406991
rs8192917	24172000	14	0.522388	0.477612	0.765852	0.234148	0.243464
rs1957020	31989126	14	0.130597	0.869403	0.359435	0.640565	0.228838
rs1131877	102411802	14	0.0858209	0.914179	0.786371	0.213629	0.70055
rs7170637	20520673	15	0.608209	0.391791	0.156372	0.843628	0.451837
rs16962017	47126510	15	0.682836	0.317164	0.297555	0.702445	0.38528
rs749504	62217660	15	0.902985	0.0970149	0.292813	0.707187	0.610172
rs6494531	63747249	15	0.146617	0.853383	0.57192	0.42808	0.425304
rs2162235	70382479	15	0.242537	0.757463	0.938456	0.0615443	0.695918
rs4646421	72803245	15	0.399254	0.600746	0.10084	0.89916	0.298413
rs725686	83840568	15	0.988806	0.011194	0.656682	0.343318	0.332124
rs1007533	86266972	15	0.16791	0.83209	0.558486	0.441514	0.390576
rs10520774	93556365	15	0.406716	0.593284	0.0676605	0.932339	0.339056
rs1053874	3647748	16	0.813433	0.186567	0.318111	0.681889	0.495322
rs2107356	27230905	16	0.104478	0.895522	0.404744	0.595256	0.300266
rs2904880	28851897	16	0.0298507	0.970149	0.324407	0.675593	0.294556
rs7499077	31225006	16	0.850746	0.149254	0.294118	0.705882	0.556629
rs888339	46498606	16	0.0789474	0.921053	0.392581	0.607419	0.313634
rs3803665	48230021	16	0.0708955	0.929104	0.574273	0.425727	0.503377
rs4258614	49259543	16	0.503731	0.496269	0.99694	0.00306044	0.493208
rs4784214	51044314	16	0.0671642	0.932836	0.482047	0.517953	0.414883
rs223818	55952259	16	0.406716	0.593284	0.934683	0.065317	0.527967
rs925326	60499508	16	0.537313	0.462687	0.853593	0.146407	0.31628
rs11867053	65164402	16	0.679104	0.320896	0.125668	0.874332	0.553436
rs8056649	66817584	16	0.376866	0.623134	0.114384	0.885616	0.262482
rs8061052	68214033	16	0.746269	0.253731	0.449924	0.550076	0.296345
rs9303097	1226945	17	0.55597	0.44403	0.996944	0.00305577	0.440974
rs2976230	3577990	17	0.38806	0.61194	0.775994	0.224006	0.387934
rs740910	5647347	17	0.955224	0.0447761	0.680322	0.319678	0.274902
rs3803800	7403693	17	0.708955	0.291045	0.224943	0.775057	0.484013
rs4251710	31160150	17	0.601504	0.398496	0.919219	0.080781	0.317715
hCV2544039	35655960	17	0.708955	0.291045	0.166539	0.833461	0.542416
rs13726	39595087	17	0.61194	0.38806	0.282759	0.717241	0.329182
rs701984	43256479	17	0.0373134	0.962687	0.360092	0.639908	0.322778
rs271653	45360879	17	0.507519	0.492481	0.205227	0.794773	0.302292
rs1019117	52103128	17	0.608209	0.391791	0.0301988	0.969801	0.57801
rs1017528	53367550	17	0.309701	0.690299	0.781346	0.218654	0.471644
rs4343	58919763	17	0.794776	0.205224	0.456389	0.543611	0.338387
rs3176975	61641219	17	0.570896	0.429104	0.247324	0.752676	0.323571
rs6501734	70247224	17	0.567164	0.432836	0.0983168	0.901683	0.468847
rs3682	71453745	17	0.0970149	0.902985	0.666667	0.333333	0.569652
rs2304925	73063262	17	0.496241	0.503759	0.814801	0.185199	0.31856
rs768491	75481062	17	0.440299	0.559701	0.896552	0.103448	0.456253
rs7406705	77222329	17	0.764925	0.235075	0.393103	0.606897	0.371822
rs4131992	9181420	18	0.80597	0.19403	0.375382	0.624618	0.430588
hCV3204052	19497467	18	0.0820896	0.91791	0.612089	0.387911	0.529999
rs10502677	33532401	18	0.373134	0.626866	0.861303	0.138697	0.488168
rs953121	49192822	18	0.850746	0.149254	0.475917	0.524083	0.374829
rs4891794	65762523	18	0.149254	0.850746	0.955275	0.0447248	0.806021
rs646700	74198598	18	0.134328	0.865672	0.518035	0.481965	0.383707
rs164022	6779040	19	0.877863	0.122137	0.574673	0.425327	0.30319
rs5491	10246540	19	0.742537	0.257463	0.99618	0.00381971	0.253643
rs1044009	15132771	19	0.496269	0.503731	0.78681	0.21319	0.290541
rs873636	16375771	19	0.257463	0.742537	0.693721	0.306279	0.436259
hCV11523632	18556984	19	0.414179	0.585821	0.966769	0.0332315	0.552589
rs1850930	21631302	19	0.865672	0.134328	0.267584	0.732416	0.598088
rs1824794	22881436	19	0.772388	0.227612	0.237003	0.762997	0.535385
rs997669	34996323	19	0.932836	0.0671642	0.597169	0.402831	0.335667
rs741441	37590914	19	0.106061	0.893939	0.522127	0.477873	0.416067
rs1007989	38854127	19	0.414179	0.585821	0.77569	0.22431	0.361511
rs2239511	40523377	19	0.503731	0.496269	0.162069	0.837931	0.341662
rs883433	43898128	19	0.201493	0.798507	0.469013	0.530987	0.26752
rs3848788	1491066	20	0.725564	0.274436	0.301843	0.698157	0.423721
rs2232267	9445057	20	0.186567	0.813433	0.609195	0.390805	0.422628
rs4632418	10927239	20	0.235075	0.764925	0.457983	0.542017	0.222909
rs734261	13039666	20	0.94403	0.0559701	0.692278	0.307722	0.251752
rs2069949	33226943	20	0.257463	0.742537	0.00191132	0.998089	0.255551
rs727336	40318090	20	0.83209	0.16791	0.41469	0.58531	0.417399
rs6020572	48561647	20	0.705224	0.294776	0.467865	0.532135	0.237359
rs6123823	56700319	20	0.902985	0.0970149	0.614002	0.385998	0.288984
rs2822432	14438819	21	0.567164	0.432836	0.333333	0.666667	0.233831
rs2834879	35584682	21	0.410448	0.589552	0.859985	0.140015	0.449537
rs2838467	44260783	21	0.779851	0.220149	0.172783	0.827217	0.607068
rs2240345	29181927	22	0.164179	0.835821	0.376241	0.623759	0.212062
rs738546	43753864	22	0.190299	0.809701	0.596787	0.403213	0.406488
hCV2519151	44856409	22	0.257463	0.742537	0.808429	0.191571	0.550966
*: The absolute value of allele frequency difference.
